# Supplementary material for: The step-to-step transition mode: A potential indicator of first-fall risk in elderly adults?
Source: PLoS One. 2019 Aug 2;14(8):e0220791. doi: 10.1371/journal.pone.0220791 (PMC6677305; doi:10.1371/journal.pone.0220791)
Supplement: S1 Dataset — (XLS) [file pone.0220791.s001.xls]

## Sheet: dataset
Subject number	Age (years)	Spontaneous speed (m/s)	Delay Vvmin-FC (ms)	Step frequency (step/s)	Ratio Ffront/Fback	Tinetti score	CoP eyes closed (cm)	CoP narrow stance (cm)
1	21.23	1.20556	-30.3	1.8513	1.2694	28	19.13	22.32
2	21.33	1.51111	-75.7	1.6828	0.5488	28	15.61	17.59
3	21.84	1.25556	-103.1	1.8123	0.9625	28
4	22.05	1.13889	-60.8	1.7223	0.9493	28
5	22.21	1.31667	-110.2	1.6997	0.8829	28	15.22	20.55
6	22.95	1.38889	-67.6	1.7578	1.1868	28
7	23.36	1.53889	-73	1.7572	0.7352	28	13.47	15.11
8	23.38	1.11111	-60.3	1.6109	1.2081	28
9	24.49	1.34444	-72.4	1.7011	1.0562	28	13.42	15.43
10	24.86	1.25278	-55.4	1.6939	1.1792	28
11	25.25	1.40556	-87.6	1.7015	0.5019	28
12	26.51	1.4	-117	1.521	0.4987	28
13	27.32	1.26389	-55.5	1.5572	0.6684	28
14	28.39	1.26667	-104.6	1.7211	1.0435	28
15	29.08	1.45	-66.4	1.7683	1.0202	28	16.03	18.42
16	67.04	1.40833	-29.4	1.8212	1.3942	28
17	67.22	1.10556	-20.5	1.5844	1.5604	28	30.37	16.39
18	68.41	1.09444	-30.6	1.9702	0.973	28
19	69.05	1.48611	0.5	1.6177	2.6656	28
20	69.21	1.1	-69.7	1.885	1.3411	26	16.39	25.79
21	69.33	1.21111	0.2	1.9876	1.7648	28
22	69.38	1.16944	7.1	1.9956	2.1531	28
23	69.72	1.36389	-29.1	2.0095	1.1005	28	22.13	28.53
24	70.09	1.34167	-142.7	1.5502	0.6226	28	22.88	22.47
25	70.09	1.19444	-62	1.6217	1.1276	28
26	70.96	1.41667	-80.5	1.6863	0.8782	28	19.07	22.03
27	71.4	1.15833	-69.5	1.7459	1.1571	26	14.91	35.59
28	71.63	1.10556	4.6	1.553	2.2652	28
29	72	1.05	-13.6	1.9062	1.9602	24	18.2	35.78
30	72.23	1.23056	-74.3	1.9536	0.7374	26	20.29	26.46
31	72.35	1.05278	-60.4	1.905	1.1056	28	13.37	23.58
32	73.69	1.19444	11.1	2.4588	3.1427	28	28.69	20.63
33	74.25	1.09444	20.5	1.9079	2.5297	28
34	74.28	1.43333	15.6	1.9765	3.5994	28
35	74.49	1.35556	9.6	2.3017	2.522	28
36	75.14	1.03333	-32.1	1.8209	1.4279	22	10.3	17.1
37	75.39	1.13889	-68.9	1.7834	1.215	28
38	76.38	0.869444	10	1.7758	2.3548	28
39	76.43	1.36111	-24.1	1.7103	1.7529	28	15.14	18.68
40	76.87	1.19444	-72.6	1.7231	0.978	28	30.9	28.49
41	76.88	1.21389	-14.8	1.8095	2.334	28	20.67	31.25
42	77.8	0.891667	1	1.9781	2.6635	27
43	78.2	0.85	13.8	1.8419	1.9841	24	65.1	43
44	78.44	1.16111	-66.4	1.7931	1.1267	27
45	78.45	1.33333	20.3	1.6235	2.4647	25	62.9	51.35
46	79.08	1.21944	-49.8	1.865	1.2633	26	29.99	23.92
47	79.92	1.20556	8.9	1.921	2.1474	22	26.67	40
48	81.12	1.39722	28.2	1.8462	4.4007	28	55.63	74.42
49	84.17	1.07222	18.4	1.9682	3.1254	27
50	85.61	1.43611	-60.6	2.0165	1.2468	28
51	86.15	1.1	-41.1	1.7126	1.4266	28
